# Supplementary material for: The Disruption of the HIV-1 Gag Start Codon via Editing Using MmCas12m-Dual Base Editor-Loaded Virus-like Particles
Source: Curr Issues Mol Biol. 2026 Feb 25;48(3):241. doi: 10.3390/cimb48030241 (PMC13025988; doi:10.3390/cimb48030241)
Supplement: Supplementary file 1 [file cimb-48-00241-s001.zip]

Archive with 1 entries (1 files):
- cimb-4153435-supplementary.pdf
